# Supplementary material for: Experimental study on the bearing capacity and effective anchorage lengths of inclined steel grouting pipes in loess embankment slope
Source: PLoS One. 2024 Dec 31;19(12):e0316528. doi: 10.1371/journal.pone.0316528 (PMC11687806; doi:10.1371/journal.pone.0316528)
Supplement: S1 File — (XLSX) [file pone.0316528.s001.xlsx]

## Sheet: 6-1
Displacement	Load
mm	kN
0.5	12.6354
1.1	22.6325
1.6	33.0463
2	42.9046
1.7	21.6606
1.5	15.69
2.8	62.8991
3.1	72.7574
3.4	82.7546
3.3	68.0365
2.9	37.0729
2.3	17.2174
4	102.749
4.3	112.885
4.6	122.882
4.4	88.7251
4.1	57.2062
2.7	10.2749
5.3	142.182
5.6	152.318
5.9	162.593
5.6	104.554
5.2	69.425
3.9	16.662
6.1	162.454
6.7	182.31
7.2	201.471
6.9	125.659
6.5	85.9481
4.7	16.5232
7.5	202.027
8.2	222.715
9	230.766
8.5	143.154
8.2	101.916
6.1	21.5218
9.4	231.044
10.8	241.044
14.4	260.899

## Sheet: 6-2
Displacement	Load
mm	kN
1	24.7153
2.5	83.0323
2	31.519
2.6	82.8935
3.5	112.746
3.4	94.6957
2.6	29.9916
3.2	83.4488
3.7	113.996
4.5	142.599
4.3	104.832
4.2	88.7251
3.4	30.2693
4	84.0042
4.6	114.412
5.4	143.154
6.2	170.369
6.2	154.54
5.9	123.299
5.6	88.5863
4.8	30.2693
5.4	84.1431
6.1	114.829
6.9	145.237
7.6	174.534
8.4	204.943
8.4	180.088
8.2	141.627
8	123.715
7.7	91.641
6.4	14.0238
7.4	85.5316
8.1	115.523
8.7	146.07
9.3	176.201
10.3	206.331
12.1	238.405
12.1	215.773
12	186.059
11.7	155.095
11.6	135.656
11.1	89.2806
10.2	30.4081
10.7	84.9762
11.2	126.215
11.5	147.598
11.8	178.006
12.2	207.858
12.9	238.961
15.3	246.459

## Sheet: 6-3
Displacement	Load
mm	kN
1.7	31.2413
3	90.669
2.5	34.1571
3.1	90.669
3.6	120.383
3.3	80.9496
2.8	34.0183
3.4	91.0856
3.7	120.522
4.2	149.819
4.1	125.382
3.9	95.6676
3.2	33.6017
3.8	94.5568
4.1	121.077
4.5	151.902
5	180.227
4.9	147.598
4.8	127.048
4.5	93.8626
3.7	33.0463
4.4	90.9467
4.6	122.188
4.9	151.624
5.4	180.783
6.1	211.885
6.1	188.003
5.9	157.595
5.6	124.965
5.2	76.784
4.5	30.6858
5.2	90.9467
5.5	121.771
5.8	154.401
6.2	182.171
6.6	212.579
7.3	242.432
7.3	218.828
7.2	186.476
7	156.484
6.8	122.466
6.5	94.9734
5.7	33.1852
6.3	90.8079
6.6	121.216
6.9	153.29
7.1	182.31
7.4	212.579
7.8	243.126
9.9	273.951

## Sheet: 9-1
Displacement	Load
mm	kN
0.2	15.0464
0.7	29.9753
1.3	45.0217
2.1	59.9506
1.5	18.1027
1.5	15.0464
2.2	59.9506
2.9	74.9971
3.7	90.0435
3.6	59.9506
2.6	28.5647
1.8	9.99177
3.9	90.0435
4.8	104.972
5.9	120.019
5.9	88.868
4.8	45.0217
2.9	8.46362
6.4	120.019
6.8	134.948
8.6	149.994
8.5	101.446
7.3	59.9506
5.2	15.164
9.2	149.994
10.3	165.041
12	179.969
11.8	120.136
10.3	74.9971
7.6	15.0464
12.9	179.969
14.3	195.016
17.7	198.285

## Sheet: 9-2
Displacement	Load
mm	kN
0.6	31.519
1.5	92.4741
1.3	37.4895
1.5	92.4741
2.2	122.466
1.8	47.0701
1.8	33.1852
2	92.4741
2.3	122.743
3	150.652
2.9	124.548
2.8	97.4727
2.3	36.3787
2.6	96.2231
2.9	122.605
3.2	152.596
4	181.755
4	158.844
3.7	115.801
3.7	95.1123
2.3	30.2174
3.2	93.0295
3.6	123.021
3.9	153.429
4.3	183.699
5.2	211.885
5.2	189.53
5	156.9
4.8	128.853
4.5	96.6396
3.1	34.7125
4	92.6129
4.4	123.16
4.8	152.735
5.1	182.449
5.6	213.135
6.8	243.126
6.7	218.966
6.5	183.143
6.3	156.9
5.9	111.913
5.8	96.6396
3.8	34.9902
4.9	91.9187
5.4	115.107
5.9	153.013
6.3	183.837
6.7	213.274
7.2	243.543
9.4	263.26

## Sheet: 9-3
Displacement	Load
mm	kN
2.1	30.2693
4.3	88.1697
3.9	34.8513
4.4	89.0028
5.1	118.578
5	93.446
4.4	36.5175
5	89.4194
5.2	118.439
5.9	147.875
5.8	124.826
5	58.7336
4.6	34.8513
5.4	90.1137
5.7	119.272
6	148.153
6.5	177.034
6.4	151.346
6.3	124.271
6.1	94.1403
4.9	34.4348
5.9	89.8359
6.2	120.383
6.4	148.847
6.6	178.283
7.1	206.609
7	171.202
6.9	151.069
6.7	122.743
6.6	93.446
5.2	34.1571
6.3	89.9748
6.6	120.661
6.8	149.403
7	179.255
7.2	208.414
7.9	238.267
7.9	213.551
7.8	185.92
7.6	152.318
7.5	125.243
7.3	93.8626
5.7	33.7405
6.9	89.8359
7.3	120.105
7.5	149.541
7.6	179.394
7.8	209.802
8	238.683
9.2	243.953

## Sheet: 12-1
Displacement	Load
mm	kN
1.2	14.5793
2.2	29.9916
3.1	44.7097
4.3	58.5947
4.3	46.7925
3.9	30.6858
3.6	19.8556
4.8	59.5667
6.5	73.174
8.3	87.1978
7.1	27.2146
6.6	15.2735
6.6	17.7728
8.9	88.7251
10.2	102.055
12.1	118.3
12.1	97.195
11	48.3198
9.8	18.7447
12.8	118.022
14.3	132.879
16.1	149.125
15.9	112.885
14.9	66.0926
12.7	15.4123
17.1	149.68
18.2	163.704
20.2	178.422
19.8	129.269
18.7	83.0323
16.2	19.9944
21.1	181.755
22.4	193.696
24.6	208.275
24.1	139.128
23	97.4727
19.7	19.7167
25.9	208.275
27.3	222.715
29.2	235.767
28.4	153.429
27.1	104.971
23.5	24.5765
30.6	237.711
32.9	251.457
38.1	258.816

## Sheet: 12-2
Displacement	Load
mm	kN
0.3	28.3254
1.6	88.1697
1	35.4068
1.5	88.7251
2.1	119.272
2	96.9173
1.4	34.2959
1.9	88.864
2.2	119.272
2.7	149.403
2.7	129.408
2.4	98.0281
1.9	34.5737
2.3	89.1417
2.5	119.411
2.8	149.68
3.5	179.811
3.5	158.011
3.3	128.297
3	97.3338
2.4	33.7405
2.8	89.2806
3.1	119.966
3.3	150.097
3.6	180.366
4.3	210.08
4.3	189.114
4.1	154.54
3.7	109.275
3.6	97.0562
3	33.324
3.4	89.5583
3.7	119.828
4	150.375
4.2	180.783
4.5	211.052
5.3	241.599
5.3	220.91
5.2	190.225
4.9	151.485
4.7	127.048
4.4	91.7798
3.8	32.6298
4.2	89.9748
4.5	120.383
4.7	150.791
5	181.06
5.2	210.913
5.5	251.46

## Sheet: 12-3
Displacement	Load
mm	kN
1.7	32.0744
3.5	71.9243
2.6	33.0519
3.7	71.2301
4.5	94.1403
4.2	57.6228
3.9	34.9902
4.4	75.5344
4.6	93.3072
5.5	116.912
5.5	100.111
5.2	73.3128
4.7	36.101
5.1	76.5063
5.3	94.8345
5.7	114.274
6.6	136.351
6.6	117.189
6.5	102.471
6.3	87.3367
5.6	35.4068
6	75.5344
6.3	97.7504
6.5	113.024
6.8	131.907
7.8	152.596
7.7	130.38
7.6	115.384
7.5	102.888
7.3	84.6985
6.4	32.9074
7	75.1179
7.3	98.1669
7.5	113.579
7.8	125.798
8.3	149.68
9.1	188.975
9.1	164.815
9.1	150.513
8.9	132.185
8.7	115.801
8.5	97.4727
7	37.7672
7.7	78.8668
8.3	105.248
8.6	127.464
8.9	142.321
9.3	162.454
9.9	192.446
10.9	251.041
13.4	267.823
